# Supplementary material for: Epigenomics and genotype-phenotype association analyses reveal conserved genetic architecture of complex traits in cattle and human
Source: BMC Biol. 2020 Jul 3;18:80. doi: 10.1186/s12915-020-00792-6 (PMC7334855; doi:10.1186/s12915-020-00792-6)
Supplement: Supplementary file 3 — Additional file 3: Table S1–3. The summary list of epigenome data downloaded from ENCODE and RoadMap projects for H3K4me3 (Table S1), H3K27ac (Table S2) and H3K36me3 (Table S3). [file 12915_2020_792_MOESM3_ESM.xlsx]

## Sheet: Table S1
Additional file 1: Table S1. The summary list of H3K4me3 ChIP-seq data downloaded from ENCODE and RoadMap projects. HC: hierarchical cluster; TS: t-statistics
File_accession	Biosample term name	Categories_for_HC	Tissue_categories_for_TS	Tissue_classes_for_TS
ENCFF003UEO	neurosphere	Neuron	Nerve	CNS
ENCFF004NNG	spinal cord	Neuron	Nerve	CNS
ENCFF006KVW	amnion	Placenta	Placenta	Placenta
ENCFF011GWS	mesenchymal stem cell	ESC	Other	Other
ENCFF012TFR	small intestine	Alimentary_canal	Small_intestine	Intestine
ENCFF017QZX	muscle layer of duodenum	Alimentary_canal	Small_intestine	Intestine
ENCFF018CAH	IMR-90	ESC	Other	Other
ENCFF019IWQ	peripheral blood mononuclear cell	Blood/Immune	Mononuclear_cell	Blood/Immune
ENCFF026OAP	foreskin fibroblast	Foreskin	Foreskin	Foreskin
ENCFF030BZG	mucosa of rectum	Alimentary_canal	Large_interstine	Intestine
ENCFF036QKC	neutrophil	Blood/Immune	Other	Other
ENCFF038UET	lung	Lung	Lung	Lung
ENCFF043FGL	neural stem progenitor cell	ESC	Other	Other
ENCFF044VVP	CD4-positive, alpha-beta memory T cell	Blood/Immune	CD4_cell	Blood/Immune
ENCFF044XWI	T-cell	Blood/Immune	T-cell	Blood/Immune
ENCFF052VWO	mesendoderm	ESC	Other	Other
ENCFF054ZHV	chorion	Placenta	Placenta	Placenta
ENCFF063JUI	CD4-positive, alpha-beta T cell	Blood/Immune	CD4_cell	Blood/Immune
ENCFF068RSG	adipocyte	Adipose	Adipose	Adipose
ENCFF071XMA	lower leg skin	Skin	Other	Other
ENCFF081WWW	stomach smooth muscle	Alimentary_canal	Stomach	Stomach
ENCFF082KXY	cingulate gyrus	CNS	Brain	CNS
ENCFF093RDC	CD4-positive, alpha-beta T cell	Blood/Immune	CD4_cell	Blood/Immune
ENCFF101NBG	subcutaneous abdominal adipose tissue	Adipose	Adipose	Adipose
ENCFF105HZD	myoepithelial cell of mammary gland	Mammary	Mammary	Mammary
ENCFF107JKC	foreskin fibroblast	Other	Skin	Skin
ENCFF110QBQ	chorionic villus	Placenta	Placenta	Placenta
ENCFF119GOD	liver	Liver	Liver	Liver
ENCFF125JFQ	tibial artery	Cardiovascular	Other	Other
ENCFF127EFK	cerebellum	CNS	Brain	CNS
ENCFF127KUW	gastroesophageal sphincter	Alimentary_canal	Stomach	Stomach
ENCFF129HDT	esophagus muscularis mucosa	Alimentary_canal	Esophagus	Esophagus
ENCFF138XYK	common myeloid progenitor, CD34-positive	Blood/Immune	Other	Other
ENCFF140FVM	iPS DF 6.9	ESC	Other	Other
ENCFF140KYF	body of pancreas	Endocrine	Pancreas	Pancreas
ENCFF141BCE	uterus	Female_reproductive	Uterus	Uterus
ENCFF144CLT	T-helper 17 cell	Blood/Immune	T-cell	Blood/Immune
ENCFF146DDP	HUES6	ESC	Other	Other
ENCFF147VOD	pancreas	Endocrine	Pancreas	Pancreas
ENCFF161HMP	ovary	Female_reproductive	Ovary	Ovary
ENCFF161KTL	neurosphere	Neuron	Nerve	CNS
ENCFF166XXQ	heart left ventricle	Cardiovascular	Heart	Muscle
ENCFF172RMV	testis	Testis	Testes	Testes
ENCFF172SAU	skeletal muscle tissue	Muscle	Muscle	Muscle
ENCFF173OYB	angular gyrus	CNS	Brain	CNS
ENCFF175CMC	heart left ventricle	Cardiovascular	Heart	Muscle
ENCFF175QZY	endocrine pancreas	Endocrine	Pancreas	Pancreas
ENCFF190SPX	large intestine	Alimentary_canal	Large_interstine	Intestine
ENCFF197CZF	sigmoid colon	Alimentary_canal	Large_interstine	Intestine
ENCFF198OBU	adrenal gland	Endocrine	Adrenal_gland	Adrenal_gland
ENCFF212HKY	placenta	Placenta	Placenta	Placenta
ENCFF213LSU	small intestine	Alimentary_canal	Small_intestine	Intestine
ENCFF213QSI	foreskin keratinocyte	Foreskin	Foreskin	Foreskin
ENCFF217CMJ	iPS-11a	ESC	Other	Other
ENCFF221JVE	lung	Lung	Lung	Lung
ENCFF223WWD	aorta	Cardiovascular	Aorta	Aorta
ENCFF231LMG	adrenal gland	Endocrine	Adrenal_gland	Adrenal_gland
ENCFF232JVH	esophagus	Alimentary_canal	Esophagus	Esophagus
ENCFF238BEN	neurosphere	Neuron	Nerve	CNS
ENCFF243YCB	adrenal gland	Endocrine	Adrenal_gland	Adrenal_gland
ENCFF249HFS	foreskin keratinocyte	Foreskin	Foreskin	Foreskin
ENCFF257QMQ	fibroblast of breast	Mammary	Breast	Mammary
ENCFF269CAD	CD8-positive, alpha-beta T cell	Blood/Immune	CD8_cell	Blood/Immune
ENCFF273ZIG	adrenal gland	Endocrine	Adrenal_gland	Adrenal_gland
ENCFF275IMY	CD14-positive monocyte	Blood/Immune	Other	Other
ENCFF277AOQ	H1-hESC	ESC	Other	Other
ENCFF280GAS	thyroid gland	Endocrine	Thyroid	Thyroid
ENCFF284KNZ	trophoblast cell	ESC	Other	Other
ENCFF290CQD	subcutaneous abdominal adipose tissue	Adipose	Adipose	Adipose
ENCFF291FKK	stomach	Alimentary_canal	Stomach	Stomach
ENCFF295CWC	CD8-positive, alpha-beta T cell	Blood/Immune	CD8_cell	Blood/Immune
ENCFF295HHI	cingulate gyrus	CNS	Brain	CNS
ENCFF295YLK	tibial nerve	Neuron	Nerve	CNS
ENCFF312QCS	germinal matrix	CNS	Brain	CNS
ENCFF317YTN	common myeloid progenitor, CD34-positive	Blood/Immune	Other	Other
ENCFF324VLH	temporal lobe	CNS	Brain	CNS
ENCFF328NII	duodenal mucosa	Alimentary_canal	Small_intestine	Intestine
ENCFF334DZG	kidney	Kidney	Kidney	Kidney
ENCFF335HTD	layer of hippocampus	CNS	Brain	CNS
ENCFF341MEQ	UCSF-4	ESC	Other	Other
ENCFF344EJL	thoracic aorta	Cardiovascular	Aorta	Aorta
ENCFF349OIL	stomach	Alimentary_canal	Stomach	Stomach
ENCFF354PJA	brain	CNS	Brain	CNS
ENCFF355IZE	esophagus muscularis mucosa	Alimentary_canal	Esophagus	Esophagus
ENCFF363OLE	transverse colon	Alimentary_canal	Large_interstine	Intestine
ENCFF365TKH	myoepithelial cell of mammary gland	Mammary	Mammary	Mammary
ENCFF369QNB	breast epithelium	Mammary	Breast	Mammary
ENCFF375MJJ	common myeloid progenitor, CD34-positive	Blood/Immune	Other	Other
ENCFF401HOA	iPS-20b	ESC	Other	Other
ENCFF408FCY	H1-hESC	ESC	Other	Other
ENCFF427YQG	CD4-positive, alpha-beta memory T cell	Blood/Immune	CD4_cell	Blood/Immune
ENCFF428PLK	middle frontal area 46	CNS	Brain	CNS
ENCFF433VGH	upper lobe of left lung	Lung	Lung	Lung
ENCFF441BBR	lung	Lung	Lung	Lung
ENCFF450NCT	ectodermal cell	ESC	Other	Other
ENCFF450UIL	rectal smooth muscle tissue	Alimentary_canal	Large_interstine	Intestine
ENCFF453WPU	tibial nerve	Neuron	Nerve	CNS
ENCFF455KIC	aorta	Cardiovascular	Aorta	Aorta
ENCFF456QXM	subcutaneous abdominal adipose tissue	Adipose	Adipose	Adipose
ENCFF463CXA	ovary	Female_reproductive	Ovary	Ovary
ENCFF466VOE	CD4-positive, alpha-beta memory T cell	Blood/Immune	CD4_cell	Blood/Immune
ENCFF474YFO	heart right ventricle	Cardiovascular	Heart	Muscle
ENCFF480IBO	neural stem progenitor cell	CNS	Other	Other
ENCFF485ZIC	H9	ESC	Other	Other
ENCFF491AQO	chorionic villus	Placenta	Placenta	Placenta
ENCFF492QXP	thyroid gland	Endocrine	Thyroid	Thyroid
ENCFF493ZYQ	mesenchymal stem cell	ESC	Other	Other
ENCFF494POE	testis	Testis	Testes	Testes
ENCFF499SSL	CD4-positive, CD25-positive, alpha-beta regulatory T cell	Blood/Immune	CD4_cell	Blood/Immune
ENCFF505EGX	natural killer cell	Blood/Immune	Other	Other
ENCFF507ISF	upper lobe of left lung	Lung	Lung	Lung
ENCFF514KTE	foreskin melanocyte	Foreskin	Foreskin	Foreskin
ENCFF514UDM	placenta	Placenta	Placenta	Placenta
ENCFF519CNY	iPS DF 19.11	ESC	Other	Other
ENCFF524VHL	subcutaneous abdominal adipose tissue	Adipose	Adipose	Adipose
ENCFF528JXG	neurosphere	Neuron	Nerve	CNS
ENCFF529LNN	mucosa of stomach	Alimentary_canal	Stomach	Stomach
ENCFF530UOO	HUES48	ESC	Other	Other
ENCFF535AUL	iPS-18a	ESC	Other	Other
ENCFF535MNK	thymus	Blood/Immune	Thymus	Blood/Immune
ENCFF537XNQ	peripheral blood mononuclear cell	Blood/Immune	Mononuclear_cell	Blood/Immune
ENCFF551SAY	adrenal gland	Endocrine	Adrenal_gland	Adrenal_gland
ENCFF563IRG	small intestine	Alimentary_canal	Small_intestine	Intestine
ENCFF581IRI	muscle of trunk	Muscle	Muscle	Muscle
ENCFF589ELA	regulatory T cell	Blood/Immune	T-cell	Blood/Immune
ENCFF589EWY	ascending aorta	Cardiovascular	Aorta	Aorta
ENCFF590BSY	spleen	Blood/Immune	Spleen	Blood/Immune
ENCFF593MHZ	right atrium auricular region	Cardiovascular	Heart	Muscle
ENCFF594JCU	common myeloid progenitor, CD34-positive	Blood/Immune	Other	Other
ENCFF597MRE	duodenal mucosa	Alimentary_canal	Small_intestine	Intestine
ENCFF597YZE	brain	CNS	Brain	CNS
ENCFF598DYJ	T-cell	Blood/Immune	T-cell	Blood/Immune
ENCFF599VIR	endodermal cell	ESC	Other	Other
ENCFF602QXH	parathyroid adenoma	Endocrine	Parathyroid	Parathyroid
ENCFF602YJF	gastrocnemius medialis	Muscle	Muscle	Muscle
ENCFF603AYP	Peyer's patch	Blood/Immune	Other	Other
ENCFF606EDS	chorion	Placenta	Placenta	Placenta
ENCFF609VEG	HUES64	ESC	Other	Other
ENCFF612FNE	thyroid gland	Endocrine	Thyroid	Thyroid
ENCFF616WLR	stomach	Alimentary_canal	Stomach	Stomach
ENCFF619QTQ	chorionic villus	Placenta	Placenta	Placenta
ENCFF620NTC	peripheral blood mononuclear cell	Blood/Immune	Mononuclear_cell	Blood/Immune
ENCFF629PCT	CD4-positive, alpha-beta memory T cell	Blood/Immune	CD4_cell	Blood/Immune
ENCFF631ETT	substantia nigra	CNS	Brain	CNS
ENCFF635HVL	mammary epithelial cell	Mammary	Mammary	Mammary
ENCFF636VXP	right lobe of liver	Liver	Liver	Liver
ENCFF637OKI	colonic mucosa	Alimentary_canal	Large_interstine	Intestine
ENCFF644YTC	middle frontal area 46	CNS	Brain	CNS
ENCFF647ZQX	iPS-15b	ESC	Other	Other
ENCFF648OLF	substantia nigra	CNS	Brain	CNS
ENCFF655QJF	common myeloid progenitor, CD34-positive	Blood/Immune	Other	Other
ENCFF659VMT	coronary artery	Cardiovascular	Other	Other
ENCFF659VQO	foreskin fibroblast	Foreskin	Foreskin	Foreskin
ENCFF668SYA	spleen	Blood/Immune	Spleen	Blood/Immune
ENCFF668WUV	subcutaneous abdominal adipose tissue	Adipose	Adipose	Adipose
ENCFF669SXT	heart	Cardiovascular	Heart	Muscle
ENCFF674ZVF	CD4-positive, alpha-beta T cell	Blood/Immune	CD4_cell	Blood/Immune
ENCFF681RSB	adrenal gland	Endocrine	Adrenal_gland	Adrenal_gland
ENCFF692EBB	placenta	Placenta	Placenta	Placenta
ENCFF698YWG	muscle layer of colon	Alimentary_canal	Large_interstine	Intestine
ENCFF699QRM	foreskin keratinocyte	Foreskin	Foreskin	Foreskin
ENCFF702DGF	sigmoid colon	Alimentary_canal	Large_interstine	Intestine
ENCFF709VZW	stomach	Alimentary_canal	Stomach	Stomach
ENCFF723CUO	lung	Lung	Lung	Lung
ENCFF723OKI	germinal matrix	CNS	Brain	CNS
ENCFF725PPL	layer of hippocampus	CNS	Brain	CNS
ENCFF726WMX	liver	Liver	Liver	Liver
ENCFF727GPA	B cell	Blood/Immune	B_cell	Blood/Immune
ENCFF729BGV	endocrine pancreas	Endocrine	Pancreas	Pancreas
ENCFF733UYO	gastroesophageal sphincter	Alimentary_canal	Stomach	Stomach
ENCFF736VPN	CD4-positive, alpha-beta T cell	Blood/Immune	CD4_cell	Blood/Immune
ENCFF737OXZ	CD8-positive, alpha-beta memory T cell	Blood/Immune	CD8_cell	Blood/Immune
ENCFF738QDH	urinary bladder	Other	Bladder	Bladder
ENCFF744ORJ	H1-hESC	ESC	Other	Other
ENCFF751ZDX	kidney	Kidney	Kidney	Kidney
ENCFF754GGQ	layer of hippocampus	CNS	Brain	CNS
ENCFF755CWN	endocrine pancreas	Endocrine	Pancreas	Pancreas
ENCFF756CZM	muscle layer of duodenum	Alimentary_canal	Small_intestine	Intestine
ENCFF756QQF	placental basal plate	Placenta	Placenta	Placenta
ENCFF763AZX	naive thymus-derived CD4-positive, alpha-beta T cell	Blood/Immune	CD4_cell	Blood/Immune
ENCFF767FGW	thyroid gland	Endocrine	Thyroid	Thyroid
ENCFF767NIK	body of pancreas	Endocrine	Pancreas	Pancreas
ENCFF772AFU	spleen	Blood/Immune	Spleen	Blood/Immune
ENCFF782JLB	mucosa of rectum	Alimentary_canal	Large_interstine	Intestine
ENCFF783HFC	psoas muscle	Muscle	Muscle	Muscle
ENCFF786ACC	heart right ventricle	Cardiovascular	Heart	Muscle
ENCFF786WXF	placental basal plate	Placenta	Placenta	Placenta
ENCFF788TVU	caudate nucleus	CNS	Brain	CNS
ENCFF791GIQ	gastrocnemius medialis	Muscle	Muscle	Muscle
ENCFF792MLG	skeletal muscle tissue	Muscle	Muscle	Muscle
ENCFF801SOS	stomach smooth muscle	Alimentary_canal	Stomach	Stomach
ENCFF805ZSK	stomach	Alimentary_canal	Stomach	Stomach
ENCFF807VOC	angular gyrus	CNS	Brain	CNS
ENCFF812UXQ	esophagus	Alimentary_canal	Esophagus	Esophagus
ENCFF814LCB	fibroblast of breast	Mammary	Breast	Mammary
ENCFF816IVW	chorionic villus	Placenta	Placenta	Placenta
ENCFF820IRX	CD8-positive, alpha-beta T cell	Blood/Immune	CD8_cell	Blood/Immune
ENCFF822MAY	skeletal muscle satellite cell	ESC	Other	Other
ENCFF827NFH	esophagus squamous epithelium	Alimentary_canal	Esophagus	Esophagus
ENCFF830KGQ	upper lobe of left lung	Lung	Lung	Lung
ENCFF836LXX	heart left ventricle	Cardiovascular	Heart	Muscle
ENCFF840IIO	T-helper 17 cell	Blood/Immune	T-cell	Blood/Immune
ENCFF851DNH	vagina	Female_reproductive	Vagina	Vagina
ENCFF857VWJ	prostate gland	Endocrine	Other	Other
ENCFF858GQN	transverse colon	Alimentary_canal	Large_interstine	Intestine
ENCFF861ATY	muscle of leg	Muscle	Muscle	Muscle
ENCFF864GTQ	B cell	Blood/Immune	B_cell	Blood/Immune
ENCFF865ATS	ascending aorta	Cardiovascular	Aorta	Aorta
ENCFF866LXE	heart left ventricle	Cardiovascular	Heart	Muscle
ENCFF870DMA	naive thymus-derived CD4-positive, alpha-beta T cell	Blood/Immune	CD4_cell	Blood/Immune
ENCFF870OTW	mesodermal cell	ESC	Other	Other
ENCFF873FNY	transverse colon	Alimentary_canal	Large_interstine	Intestine
ENCFF875FHK	uterus	Female_reproductive	Uterus	Uterus
ENCFF875MVS	esophagus squamous epithelium	Alimentary_canal	Esophagus	Esophagus
ENCFF876MVW	liver	Liver	Liver	Liver
ENCFF881XLG	skeletal muscle tissue	Muscle	Muscle	Muscle
ENCFF890JZD	sigmoid colon	Alimentary_canal	Large_interstine	Intestine
ENCFF892LVX	muscle layer of colon	Alimentary_canal	Large_interstine	Intestine
ENCFF896JFD	neuron	Neuron	Nerve	CNS
ENCFF900EKG	CD4-positive, alpha-beta T cell	Blood/Immune	CD4_cell	Blood/Immune
ENCFF917SIV	kidney	Kidney	Kidney	Kidney
ENCFF918CGC	pancreas	Endocrine	Pancreas	Pancreas
ENCFF925HIR	psoas muscle	Muscle	Muscle	Muscle
ENCFF925YZC	transverse colon	Alimentary_canal	Large_interstine	Intestine
ENCFF928OBQ	liver	Liver	Liver	Liver
ENCFF929ZLH	sigmoid colon	Alimentary_canal	Large_interstine	Intestine
ENCFF931MLQ	foreskin melanocyte	Foreskin	Foreskin	Foreskin
ENCFF946FVJ	colonic mucosa	Alimentary_canal	Large_interstine	Intestine
ENCFF948MSU	gastrocnemius medialis	Muscle	Muscle	Muscle
ENCFF955JCE	temporal lobe	CNS	Brain	CNS
ENCFF955TUJ	adrenal gland	Endocrine	Adrenal_gland	Adrenal_gland
ENCFF958QRD	CD8-positive, alpha-beta T cell	Blood/Immune	CD8_cell	Blood/Immune
ENCFF960HKE	effector memory CD4-positive, alpha-beta T cell	Blood/Immune	CD4_cell	Blood/Immune
ENCFF971CDA	effector memory CD4-positive, alpha-beta T cell	Blood/Immune	CD4_cell	Blood/Immune
ENCFF973RXZ	thymus	Blood/Immune	Thymus	Blood/Immune
ENCFF975KHG	common myeloid progenitor, CD34-positive	Blood/Immune	Other	Other
ENCFF976DLO	right cardiac atrium	Cardiovascular	Heart	Muscle
ENCFF977URK	foreskin melanocyte	Foreskin	Foreskin	Foreskin
ENCFF977VHE	peripheral blood mononuclear cell	Blood/Immune	Mononuclear_cell	Blood/Immune
ENCFF981ISW	common myeloid progenitor, CD34-positive	Blood/Immune	Other	Other
ENCFF991IDW	caudate nucleus	CNS	Brain	CNS
ENCFF997MIU	iPS-18c	ESC	Other	Other
ENCFF997TOL	CD4-positive, alpha-beta memory T cell	Blood/Immune	CD4_cell	Blood/Immune
ENCFF998LFJ	thoracic aorta	Cardiovascular	Aorta	Aorta

## Sheet: Table S2
Additional file 1: Table S2. The summary list of H3K27ac ChIP-seq data downloaded from ENCODE and RoadMap projects. HC: hierarchical cluster; TS: t-statistics
File_accession	Biosample term name	Categories_for_HC	Tissue_categories_for_TS	Tissue_classes_for_TS
ENCFF008FVK	body of pancreas	Endocrine	Pancreas	Pancreas
ENCFF045CUG	H1-hESC	Stem_cell	Other	Other
ENCFF051OAR	colonic mucosa	Alimentary_canal	Large_intestine	Intestine
ENCFF055FKA	stomach	Alimentary_canal	Stomach	Stomach
ENCFF057LJS	aorta	Cardiovascular	Aorta	Aorta
ENCFF059KOC	trophoblast cell	Stem_cell	Other	Other
ENCFF059WXH	B cell	Blood/Immune	B_cell	Blood/Immune
ENCFF064KHS	pancreas	Endocrine	Pancreas	Pancreas
ENCFF064XZZ	Peyer's patch	Blood/Immune	Other	Other
ENCFF066TKK	placenta	Placenta	Placenta	Placenta
ENCFF067IPT	sigmoid colon	Alimentary_canal	Large_intestine	Intestine
ENCFF077GUP	sigmoid colon	Alimentary_canal	Large_intestine	Intestine
ENCFF083VQO	effector memory CD4-positive, alpha-beta T cell	Blood/Immune	CD4_cell	Blood/Immune
ENCFF084SZQ	parathyroid adenoma	Endocrine	Parathyroid	Parathyroid
ENCFF090ISC	upper lobe of left lung	Lung	Lung	Lung
ENCFF094LHG	ascending aorta	Cardiovascular	Aorta	Aorta
ENCFF094TOI	heart left ventricle	Cardiovascular	Heart	Muscle
ENCFF096HVY	sigmoid colon	Alimentary_canal	Large_intestine	Intestine
ENCFF098WLV	thyroid gland	Endocrine	Thyroid	Thyroid
ENCFF110BLF	psoas muscle	Muscle	Muscle	Muscle
ENCFF115DDQ	adrenal gland	Endocrine	Adrenal_gland	Adrenal_gland
ENCFF115GLO	tibial nerve	Neuron	Nerve	CNS
ENCFF120SGY	thyroid gland	Endocrine	Thyroid	Thyroid
ENCFF128FAB	sigmoid colon	Alimentary_canal	Large_intestine	Intestine
ENCFF132NKP	uterus	Female_reproductive	Uterus	Uterus
ENCFF134SOM	tibial nerve	Neuron	Nerve	CNS
ENCFF154CXY	adipose tissue	Adipose	Adipose	Adipose
ENCFF156ZWE	T-helper 17 cell	Blood/Immune	Other	Other
ENCFF158FZE	spleen	Blood/Immune	Spleen	Blood/Immune
ENCFF170EQJ	heart left ventricle	Cardiovascular	Heart	Muscle
ENCFF177QOB	stomach	Alimentary_canal	Stomach	Stomach
ENCFF178BNQ	layer of hippocampus	CNS	Brain	CNS
ENCFF180DGZ	HUES64	Stem_cell	Other	Other
ENCFF181VYH	common myeloid progenitor, CD34-positive	Blood/Immune	Other	Other
ENCFF182CMV	ovary	Female_reproductive	Ovary	Ovary
ENCFF190SES	breast epithelium	Mammary	Mammary	Mammary
ENCFF191ZYA	muscle of trunk	Muscle	Muscle	Muscle
ENCFF192EUQ	placental basal plate	Placenta	Placenta	Placenta
ENCFF193BKF	adrenal gland	Endocrine	Adrenal_gland	Adrenal_gland
ENCFF216VYV	skeletal muscle tissue	Muscle	Muscle	Muscle
ENCFF218SQX	Peyer's patch	Blood/Immune	Other	Other
ENCFF221NOB	layer of hippocampus	CNS	Brain	CNS
ENCFF233IPB	spleen	Blood/Immune	Spleen	Blood/Immune
ENCFF240LSH	natural killer cell	Blood/Immune	Other	Other
ENCFF243EDS	CD8-positive, alpha-beta T cell	Blood/Immune	CD8_cell	Blood/Immune
ENCFF253UKG	caudate nucleus	CNS	Brain	CNS
ENCFF257XJK	fibroblast of breast	Mammary	Breast	Mammary
ENCFF258ZRC	heart left ventricle	Cardiovascular	Heart	Muscle
ENCFF263VGS	thoracic aorta	Cardiovascular	Aorta	Aorta
ENCFF265IZO	psoas muscle	Muscle	Muscle	Muscle
ENCFF267XRX	right cardiac atrium	Cardiovascular	Heart	Muscle
ENCFF268FCW	mesenchymal stem cell	Stem_cell	Other	Other
ENCFF268OSV	stomach	Alimentary_canal	Stomach	Stomach
ENCFF270YSJ	stomach	Alimentary_canal	Stomach	Stomach
ENCFF275JBW	transverse colon	Alimentary_canal	Large_intestine	Intestine
ENCFF275ZWJ	liver	Liver	Liver	Liver
ENCFF289XTV	thoracic aorta	Cardiovascular	Aorta	Aorta
ENCFF291LEP	ascending aorta	Cardiovascular	Aorta	Aorta
ENCFF292JKC	body of pancreas	Endocrine	Pancreas	Pancreas
ENCFF299NWK	mucosa of rectum	Alimentary_canal	Large_intestine	Intestine
ENCFF300MWH	esophagus squamous epithelium	Alimentary_canal	Esophagus	Esophagus
ENCFF317AKQ	uterus	Female_reproductive	Uterus	Uterus
ENCFF321NYQ	CD8-positive, alpha-beta T cell	Blood/Immune	CD8_cell	Blood/Immune
ENCFF348THZ	CD4-positive, alpha-beta memory T cell	Blood/Immune	CD4_cell	Blood/Immune
ENCFF352GQN	esophagus	Alimentary_canal	Esophagus	Esophagus
ENCFF369MQM	gastrocnemius medialis	Muscle	Muscle	Muscle
ENCFF374VCX	foreskin melanocyte	Foreskin	Foreskin	Foreskin
ENCFF376BEW	peripheral blood mononuclear cell	Blood/Immune	Mononuclear_cell	Blood/Immune
ENCFF376SKL	CD8-positive, alpha-beta memory T cell	Blood/Immune	CD8_cell	Blood/Immune
ENCFF377PYQ	tibial artery	Cardiovascular	Aorta	Aorta
ENCFF378HMM	foreskin fibroblast	Foreskin	Foreskin	Foreskin
ENCFF379RXE	caudate nucleus	CNS	Brain	CNS
ENCFF382WGI	CD4-positive, CD25-positive, alpha-beta regulatory T cell	Blood/Immune	CD4_cell	Blood/Immune
ENCFF384FUV	CD4-positive, alpha-beta memory T cell	Blood/Immune	CD4_cell	Blood/Immune
ENCFF386RIR	foreskin melanocyte	Foreskin	Foreskin	Foreskin
ENCFF393HCO	gastrocnemius medialis	Muscle	Muscle	Muscle
ENCFF393MNY	large intestine	Alimentary_canal	Large_intestine	Intestine
ENCFF400TER	duodenal mucosa	Alimentary_canal	Small_intestine	Intestine
ENCFF422YOG	thyroid gland	Endocrine	Thyroid	Thyroid
ENCFF433RKE	muscle layer of colon	Alimentary_canal	Large_intestine	Intestine
ENCFF434KGU	small intestine	Alimentary_canal	Small_intestine	Intestine
ENCFF435HDB	endodermal cell	Stem_cell	Other	Other
ENCFF449ITG	CD4-positive, alpha-beta T cell	Blood/Immune	CD4_cell	Blood/Immune
ENCFF454RCC	angular gyrus	CNS	Brain	CNS
ENCFF455DCE	adrenal gland	Endocrine	Adrenal_gland	Adrenal_gland
ENCFF458TBT	small intestine	Alimentary_canal	Small_intestine	Intestine
ENCFF459MKC	rectal smooth muscle tissue	Alimentary_canal	Large_intestine	Intestine
ENCFF459QWJ	endocrine pancreas	Endocrine	Pancreas	Pancreas
ENCFF459UTL	mesendoderm	Stem_cell	Other	Other
ENCFF465PGN	transverse colon	Alimentary_canal	Large_intestine	Intestine
ENCFF472NTY	chorionic villus	Placenta	Placenta	Placenta
ENCFF475YWE	right lobe of liver	Liver	Liver	Liver
ENCFF476VFI	muscle layer of duodenum	Alimentary_canal	Small_intestine	Intestine
ENCFF484AHL	small intestine	Alimentary_canal	Small_intestine	Intestine
ENCFF484GTZ	esophagus muscularis mucosa	Alimentary_canal	Esophagus	Esophagus
ENCFF494RUZ	peripheral blood mononuclear cell	Blood/Immune	Mononuclear_cell	Blood/Immune
ENCFF495WRD	CD4-positive, alpha-beta T cell	Blood/Immune	CD4_cell	Blood/Immune
ENCFF497FAX	prostate gland	Endocrine	Prostate_gland	Prostate_gland
ENCFF499RFX	chorion	Placenta	Placenta	Placenta
ENCFF502SDP	naive thymus-derived CD4-positive, alpha-beta T cell	Blood/Immune	T-cell	Blood/Immune
ENCFF511YRX	adrenal gland	Endocrine	Adrenal_gland	Adrenal_gland
ENCFF512JNT	kidney	Kidney	Kidney	Kidney
ENCFF514ZKY	iPS DF 6.9	Stem_cell	Other	Other
ENCFF515VMS	urinary bladder	Liver	Bladder	Bladder
ENCFF523FZB	colonic mucosa	Alimentary_canal	Large_intestine	Intestine
ENCFF531DLB	uterus	Female_reproductive	Uterus	Uterus
ENCFF535PRN	esophagus	Alimentary_canal	Esophagus	Esophagus
ENCFF541XSJ	foreskin fibroblast	Foreskin	Foreskin	Foreskin
ENCFF543XLN	heart left ventricle	Cardiovascular	Heart	Muscle
ENCFF544QYY	CD14-positive monocyte	Blood/Immune	Other	Other
ENCFF562MSH	lung	Lung	Lung	Lung
ENCFF573CFJ	body of pancreas	Endocrine	Pancreas	Pancreas
ENCFF574KKX	foreskin fibroblast	Foreskin	Foreskin	Foreskin
ENCFF581EXO	small intestine	Alimentary_canal	Small_intestine	Intestine
ENCFF584JKX	kidney	Kidney	Kidney	Kidney
ENCFF590IZA	effector memory CD4-positive, alpha-beta T cell	Blood/Immune	CD4_cell	Blood/Immune
ENCFF591XBH	thymus	Blood/Immune	Thymus	Blood/Immune
ENCFF592RKH	temporal lobe	CNS	Brain	CNS
ENCFF598JDA	stomach	Alimentary_canal	Stomach	Stomach
ENCFF599XUA	parathyroid adenoma	Endocrine	Parathyroid	Parathyroid
ENCFF601HAA	gastroesophageal sphincter	Alimentary_canal	Stomach	Stomach
ENCFF607YSA	HUES48	Stem_cell	Other	Other
ENCFF618UDS	layer of hippocampus	CNS	Brain	CNS
ENCFF618VAN	coronary artery	Cardiovascular	Other	Other
ENCFF632GBI	thymus	Blood/Immune	Thymus	Blood/Immune
ENCFF636SIY	amnion	Female_reproductive	Placenta	Placenta
ENCFF640APB	foreskin keratinocyte	Foreskin	Foreskin	Foreskin
ENCFF640EAT	spleen	Blood/Immune	Spleen	Blood/Immune
ENCFF641CMM	mucosa of rectum	Alimentary_canal	Large_intestine	Intestine
ENCFF651QNM	heart right ventricle	Cardiovascular	Heart	Muscle
ENCFF660FJP	fibroblast of breast	Mammary	Breast	Mammary
ENCFF660HJT	transverse colon	Alimentary_canal	Large_intestine	Intestine
ENCFF661WLX	spleen	Blood/Immune	Spleen	Blood/Immune
ENCFF662QMZ	angular gyrus	CNS	Brain	CNS
ENCFF663DTI	cingulate gyrus	CNS	Brain	CNS
ENCFF678MSJ	upper lobe of left lung	Lung	Lung	Lung
ENCFF682RZK	placental basal plate	Placenta	Placenta	Placenta
ENCFF684BWJ	placenta	Placenta	Placenta	Placenta
ENCFF685EHR	middle frontal area 46	CNS	Brain	CNS
ENCFF686UBD	aorta	Cardiovascular	Aorta	Aorta
ENCFF691JCE	neurosphere	Neuron	Nerve	CNS
ENCFF693NFF	iPS-18a	Stem_cell	Other	Other
ENCFF696QZI	esophagus squamous epithelium	Alimentary_canal	Esophagus	Esophagus
ENCFF714CRK	CD4-positive, alpha-beta T cell	Blood/Immune	CD4_cell	Blood/Immune
ENCFF717ERY	stomach	Alimentary_canal	Stomach	Stomach
ENCFF718ILR	gastrocnemius medialis	Muscle	Muscle	Muscle
ENCFF722OBP	neural stem progenitor cell	Neuron	Other	Other
ENCFF730BVO	IMR-90	Stem_cell	Other	Other
ENCFF730XHA	gastrocnemius medialis	Muscle	Muscle	Muscle
ENCFF748FSW	iPS-20b	Stem_cell	Other	Other
ENCFF749RHX	iPS DF 19.11	Stem_cell	Other	Other
ENCFF767HEP	lung	Lung	Lung	Lung
ENCFF769XNX	pancreas	Endocrine	Pancreas	Pancreas
ENCFF771GDF	middle frontal area 46	CNS	Brain	CNS
ENCFF772EKS	subcutaneous abdominal adipose tissue	Adipose	Adipose	Adipose
ENCFF774NSM	HUES6	Stem_cell	Other	Other
ENCFF776HHA	tibial nerve	Neuron	Nerve	CNS
ENCFF777LYB	right atrium auricular region	Cardiovascular	Heart	Muscle
ENCFF779CYV	psoas muscle	Muscle	Muscle	Muscle
ENCFF802ILK	thyroid gland	Endocrine	Thyroid	Thyroid
ENCFF802MVG	naive thymus-derived CD4-positive, alpha-beta T cell	Blood/Immune	T-cell	Blood/Immune
ENCFF813EXR	liver	Liver	Liver	Liver
ENCFF818ISZ	substantia nigra	CNS	Brain	CNS
ENCFF825OIT	placenta	Placenta	Placenta	Placenta
ENCFF826XYT	adrenal gland	Endocrine	Adrenal_gland	Adrenal_gland
ENCFF832MMQ	trophoblast	Other	Other	Other
ENCFF835MQW	spinal cord	Neuron	Other	Other
ENCFF835UOA	H9	Stem_cell	Other	Other
ENCFF838BLK	cingulate gyrus	CNS	Brain	CNS
ENCFF842HJX	peripheral blood mononuclear cell	Blood/Immune	Mononuclear_cell	Blood/Immune
ENCFF844RUD	common myeloid progenitor, CD34-positive	Blood/Immune	Other	Other
ENCFF848IRP	body of pancreas	Endocrine	Pancreas	Pancreas
ENCFF848ZBF	UCSF-4	Stem_cell	Other	Other
ENCFF848ZCZ	testis	Testis	Testes	Testes
ENCFF852GEC	adrenal gland	Endocrine	Adrenal_gland	Adrenal_gland
ENCFF859DLP	temporal lobe	CNS	Brain	CNS
ENCFF876HSB	chorionic villus	Placenta	Placenta	Placenta
ENCFF878SVN	stomach	Alimentary_canal	Stomach	Stomach
ENCFF892SLQ	stomach smooth muscle	Alimentary_canal	Stomach	Stomach
ENCFF901AMN	CD4-positive, alpha-beta T cell	Blood/Immune	CD4_cell	Blood/Immune
ENCFF908ALW	heart right ventricle	Cardiovascular	Heart	Muscle
ENCFF909CTU	ectodermal cell	Stem_cell	Other	Other
ENCFF921ZHH	transverse colon	Alimentary_canal	Large_intestine	Intestine
ENCFF925OPH	endocrine pancreas	Endocrine	Pancreas	Pancreas
ENCFF950ZZI	chorionic villus	Placenta	Placenta	Placenta
ENCFF963JHV	T-cell	Blood/Immune	Other	Other
ENCFF963YDV	upper lobe of left lung	Lung	Lung	Lung
ENCFF967HWJ	chorionic villus	Placenta	Placenta	Placenta
ENCFF972AZZ	trophoblast	Other	Other	Other
ENCFF976KNB	liver	Liver	Liver	Liver
ENCFF977VRL	gastroesophageal sphincter	Alimentary_canal	Stomach	Stomach
ENCFF978GZA	chorion	Placenta	Placenta	Placenta
ENCFF985YQH	adrenal gland	Endocrine	Adrenal_gland	Adrenal_gland
ENCFF993QQW	vagina	Female_reproductive	Vagina	Vagina
ENCFF997UPL	mesodermal cell	Stem_cell	Other	Other

## Sheet: Table S3
Additional file 1: Table S3. The summary list of H3K36me3 ChIP-seq data downloaded from ENCODE and RoadMap projects. HC: hierarchical cluster; TS: t-statistics
File_accession	Biosample term name	Categories_for_HC	Tissue_categories_for_TS	Tissue_classes_for_TS
ENCFF009CDS	neurosphere	Neuron	Nerve	CNS
ENCFF023UDA	Peyer's patch	Blood/Immune	Other	Other
ENCFF025CBV	caudate nucleus	CNS	Brain	CNS
ENCFF029VKL	CD4-positive, alpha-beta memory T cell	Blood/Immune	CD4_cell	Blood/Immune
ENCFF031AYV	lung	Lung	Lung	Lung
ENCFF032ISU	UCSF-4	Stem_cells	Other	Other
ENCFF035NYO	germinal matrix	CNS	Brain	CNS
ENCFF041EXV	HUES64	Stem_cells	Other	Other
ENCFF042VNF	chorionic villus	Placenta	Placenta	Placenta
ENCFF049SYA	mesodermal cell	Stem_cells	Other	Other
ENCFF051RNB	mesenchymal stem cell	Stem_cells	Other	Other
ENCFF062JZY	CD4-positive, alpha-beta T cell	Blood/Immune	CD4_cell	Blood/Immune
ENCFF068VQW	adrenal gland	Endocrine	Adrenal_gland	Adrenal_gland
ENCFF069JMZ	liver	Liver	Liver	Liver
ENCFF073GKI	duodenal mucosa	Alimentary_canal	Large_intestine	Intestine
ENCFF074KGG	CD4-positive, CD25-positive, alpha-beta regulatory T cell	Blood/Immune	CD4_cell	Blood/Immune
ENCFF079HUN	thymus	Blood/Immune	Thymus	Blood/Immune
ENCFF082KAH	peripheral blood mononuclear cell	Blood/Immune	Mononuclear_cell	Blood/Immune
ENCFF086NSM	chorionic villus	Placenta	Placenta	Placenta
ENCFF093YFN	H1-hESC	Stem_cells	Other	Other
ENCFF107LMJ	gastrocnemius medialis	Muscle	Muscle	Muscle
ENCFF112HLL	heart left ventricle	Cardiovascular	Heart	Muscle
ENCFF115FNK	kidney	Kidney	Kidney	Kidney
ENCFF115LHE	mesenchymal stem cell	Stem_cells	Other	Other
ENCFF115OUF	muscle layer of colon	Alimentary_canal	Large_intestine	Intestine
ENCFF116ZZP	angular gyrus	CNS	Brain	CNS
ENCFF120LRR	tibial artery	Cardiovascular	Other	Other
ENCFF134GKG	trophoblast cell	Stem_cells	Other	Other
ENCFF137PKI	ascending aorta	Cardiovascular	Aorta	Aorta
ENCFF138IRR	subcutaneous abdominal adipose tissue	Adipose	Adipose	Adipose
ENCFF166DRH	H9	Stem_cells	Other	Other
ENCFF172DTZ	skeletal muscle tissue	Muscle	Muscle	Muscle
ENCFF180PJU	mammary stem cell	Stem_cells	Other	Other
ENCFF188SCE	middle frontal area 46	CNS	Brain	CNS
ENCFF190SHZ	CD8-positive, alpha-beta T cell	Blood/Immune	CD8_cell	Blood/Immune
ENCFF198ZXO	foreskin melanocyte	Foreskin	Foreskin	Foreskin
ENCFF204VUA	myoepithelial cell of mammary gland	Mammary	Mammary	Mammary
ENCFF205PIT	angular gyrus	CNS	Brain	CNS
ENCFF209YRO	psoas muscle	Muscle	Muscle	Muscle
ENCFF220HID	aorta	Cardiovascular	Aorta	Aorta
ENCFF223TQT	right lobe of liver	Liver	Liver	Liver
ENCFF224MXB	spleen	Blood/Immune	Spleen	Blood/Immune
ENCFF230OKS	T-cell	Blood/Immune	T-cell	Blood/Immune
ENCFF236OFE	mucosa of rectum	Alimentary_canal	Large_intestine	Intestine
ENCFF243VDO	transverse colon	Alimentary_canal	Large_intestine	Intestine
ENCFF244EGE	peripheral blood mononuclear cell	Blood/Immune	Mononuclear_cell	Blood/Immune
ENCFF245RGH	substantia nigra	CNS	Brain	CNS
ENCFF257TOG	lung	Lung	Lung	Lung
ENCFF259AMV	iPS DF 6.9	Stem_cells	Other	Other
ENCFF261SKG	tibial nerve	Neuron	Nerve	CNS
ENCFF265NUN	stomach	Alimentary_canal	Stomach	Stomach
ENCFF266OGQ	layer of hippocampus	CNS	Brain	CNS
ENCFF267LPH	endocrine pancreas	Endocrine	Pancreas	Pancreas
ENCFF268BHO	temporal lobe	CNS	Brain	CNS
ENCFF280ASK	endodermal cell	Stem_cells	Other	Other
ENCFF280WGB	adrenal gland	Endocrine	Adrenal_gland	Adrenal_gland
ENCFF283YWD	body of pancreas	Endocrine	Pancreas	Pancreas
ENCFF286UMF	neural stem progenitor cell	Stem_cells	Other	Other
ENCFF294HWV	spleen	Blood/Immune	Spleen	Blood/Immune
ENCFF302AUN	neurosphere	Neuron	Nerve	CNS
ENCFF318YQB	thymus	Blood/Immune	Thymus	Blood/Immune
ENCFF321UTK	tibial artery	Cardiovascular	Aorta	Aorta
ENCFF323ASF	parathyroid adenoma	Endocrine	Parathyroid	Parathyroid
ENCFF324JGT	mammary epithelial cell	Mammary	Mammary	Mammary
ENCFF331FMS	liver	Liver	Liver	Liver
ENCFF332VLM	sigmoid colon	Alimentary_canal	Large_intestine	Intestine
ENCFF335SSR	breast epithelium	Mammary	Breast	Mammary
ENCFF340VBL	foreskin melanocyte	Foreskin	Foreskin	Foreskin
ENCFF343VJB	chorionic villus	Placenta	Placenta	Placenta
ENCFF350EBH	placental basal plate	Placenta	Placenta	Placenta
ENCFF354ZJX	lung	Lung	Lung	Lung
ENCFF360OJI	iPS DF 19.11	Stem_cells	Other	Other
ENCFF362LZO	middle frontal area 46	CNS	Brain	CNS
ENCFF368SXM	thyroid gland	Endocrine	Thyroid	Thyroid
ENCFF375KGQ	mucosa of stomach	Alimentary_canal	Stomach	Stomach
ENCFF381OTJ	luminal epithelial cell of mammary gland	Mammary	Mammary	Mammary
ENCFF384CUS	placenta	Placenta	Placenta	Placenta
ENCFF384JUV	small intestine	Alimentary_canal	Small_intestine	Intestine
ENCFF384LKO	placenta	Placenta	Placenta	Placenta
ENCFF384TUN	mucosa of rectum	Alimentary_canal	Large_intestine	Intestine
ENCFF391ZTW	iPS-15b	Stem_cells	Other	Other
ENCFF393AMU	neurosphere	Neuron	Nerve	CNS
ENCFF394EJS	neutrophil	Blood/Immune	Other	Other
ENCFF405XOM	iPS-20b	Stem_cells	Other	Other
ENCFF406RFQ	esophagus squamous epithelium	Alimentary_canal	Esophagus	Esophagus
ENCFF408RGW	common myeloid progenitor, CD34-positive	Blood/Immune	Other	Other
ENCFF408RML	iPS-18a	Stem_cells	Other	Other
ENCFF409DIM	brain	CNS	Brain	CNS
ENCFF422MTS	H1-hESC	Stem_cells	Other	Other
ENCFF422RAU	foreskin keratinocyte	Foreskin	Foreskin	Foreskin
ENCFF424XYY	substantia nigra	CNS	Brain	CNS
ENCFF430GVA	CD8-positive, alpha-beta T cell	Blood/Immune	CD8_cell	Blood/Immune
ENCFF432FEB	lung	Lung	Lung	Lung
ENCFF435RTF	stomach	Alimentary_canal	Stomach	Stomach
ENCFF438PIO	muscle layer of duodenum	Alimentary_canal	Small_intestine	Intestine
ENCFF444AOJ	upper lobe of left lung	Lung	Lung	Lung
ENCFF451GIY	common myeloid progenitor, CD34-positive	Blood/Immune	Other	Other
ENCFF456DOO	placenta	Placenta	Placenta	Placenta
ENCFF459BAA	foreskin keratinocyte	Foreskin	Foreskin	Foreskin
ENCFF471FFJ	brain	CNS	Brain	CNS
ENCFF473HCC	CD14-positive monocyte	Blood/Immune	Other	Other
ENCFF485ODD	naive thymus-derived CD4-positive, alpha-beta T cell	Blood/Immune	CD4_cell	Blood/Immune
ENCFF487VTD	esophagus muscularis mucosa	Alimentary_canal	Esophagus	Esophagus
ENCFF487XSW	thyroid gland	Endocrine	Thyroid	Thyroid
ENCFF490OTR	gastrocnemius medialis	Muscle	Muscle	Muscle
ENCFF491DWM	transverse colon	Alimentary_canal	Large_intestine	Intestine
ENCFF493PZU	trophoblast	Stem_cells	Other	Other
ENCFF494MWW	stomach	Alimentary_canal	Stomach	Stomach
ENCFF499OQN	tibial nerve	Neuron	Nerve	CNS
ENCFF507OWA	urinary bladder	Liver	Bladder	Bladder
ENCFF509AFJ	caudate nucleus	CNS	Brain	CNS
ENCFF510YGL	adrenal gland	Endocrine	Adrenal_gland	Adrenal_gland
ENCFF512HWA	foreskin fibroblast	Foreskin	Foreskin	Foreskin
ENCFF513BOF	layer of hippocampus	CNS	Brain	CNS
ENCFF513KWC	stomach	Alimentary_canal	Stomach	Stomach
ENCFF517NNC	muscle layer of duodenum	Alimentary_canal	Small_intestine	Intestine
ENCFF520BBF	large intestine	Alimentary_canal	Large_intestine	Intestine
ENCFF525LUE	T-cell	Blood/Immune	T-cell	Blood/Immune
ENCFF526KGG	cingulate gyrus	Placenta	Placenta	Placenta
ENCFF536GKI	chorion	Placenta	Placenta	Placenta
ENCFF544FOG	foreskin melanocyte	Foreskin	Foreskin	Foreskin
ENCFF547UFJ	germinal matrix	CNS	Brain	CNS
ENCFF564ZNT	vagina	Femal_reproductive	Vagina	Vagina
ENCFF567DCF	sigmoid colon	Alimentary_canal	Large_intestine	Intestine
ENCFF570ZXQ	CD4-positive, alpha-beta memory T cell	Blood/Immune	CD4_cell	Blood/Immune
ENCFF571AXM	tibial nerve	Neuron	Nerve	CNS
ENCFF584XPR	trophoblast	Stem_cells	Other	Other
ENCFF598BWM	ES-I3	Stem_cells	Other	Other
ENCFF599NYJ	small intestine	Alimentary_canal	Small_intestine	Intestine
ENCFF603ZCB	subcutaneous abdominal adipose tissue	Adipose	Adipose	Adipose
ENCFF625JTW	kidney	Kidney	Kidney	Kidney
ENCFF633HXH	cingulate gyrus	Placenta	Placenta	Placenta
ENCFF633XXB	amnion	Placenta	Placenta	Placenta
ENCFF635HRH	colonic mucosa	Alimentary_canal	Large_intestine	Intestine
ENCFF637ZKN	skeletal muscle tissue	Muscle	Muscle	Muscle
ENCFF639SUG	regulatory T cell	Blood/Immune	T-cell	Blood/Immune
ENCFF639UBT	IMR-90	Stem_cells	Other	Other
ENCFF649BLN	fibroblast of breast	Mammary	Breast	Mammary
ENCFF650MGQ	neuron	Neuron	Nerve	CNS
ENCFF652EVQ	sigmoid colon	Alimentary_canal	Large_intestine	Intestine
ENCFF652TOX	Peyer's patch	Blood/Immune	Other	Other
ENCFF656WWM	heart	Cardiovascular	Heart	Muscle
ENCFF657WMR	CD8-positive, alpha-beta memory T cell	Blood/Immune	CD8_cell	Blood/Immune
ENCFF660GYL	subcutaneous abdominal adipose tissue	Adipose	Adipose	Adipose
ENCFF660HWC	effector memory CD4-positive, alpha-beta T cell	Blood/Immune	CD4_cell	Blood/Immune
ENCFF660HZN	liver	Liver	Liver	Liver
ENCFF664EZS	chorion	Placenta	Placenta	Placenta
ENCFF666AKX	placental basal plate	Placenta	Placenta	Placenta
ENCFF667XNG	kidney	Kidney	Kidney	Kidney
ENCFF670MKJ	CD4-positive, alpha-beta T cell	Blood/Immune	CD4_cell	Blood/Immune
ENCFF673MLR	ovary	Femal_reproductive	Ovary	Ovary
ENCFF674HXD	muscle of leg	Muscle	Muscle	Muscle
ENCFF679PBI	upper lobe of left lung	Lung	Lung	Lung
ENCFF679XUT	duodenal mucosa	Alimentary_canal	Small_intestine	Intestine
ENCFF686CGJ	neurosphere	Neuron	Nerve	CNS
ENCFF687BTK	CD4-positive, alpha-beta T cell	Blood/Immune	CD4_cell	Blood/Immune
ENCFF693ZIC	esophagus	Alimentary_canal	Esophagus	Esophagus
ENCFF695OJS	aorta	Cardiovascular	Aorta	Aorta
ENCFF698KHI	subcutaneous abdominal adipose tissue	Adipose	Adipose	Adipose
ENCFF700DGD	spinal cord	Neuron	Other	Other
ENCFF702TAG	layer of hippocampus	CNS	Brain	CNS
ENCFF703MHR	ovary	Femal_reproductive	Ovary	Ovary
ENCFF718BTA	thoracic aorta	Cardiovascular	Aorta	Aorta
ENCFF720KJK	peripheral blood mononuclear cell	Blood/Immune	Mononuclear_cell	Blood/Immune
ENCFF728BDK	H7-hESC	Stem_cells	Other	Other
ENCFF728VRW	skeletal muscle satellite cell	Stem_cells	Other	Other
ENCFF729ODP	foreskin keratinocyte	Foreskin	Foreskin	Foreskin
ENCFF734ZUD	stomach	Alimentary_canal	Stomach	Stomach
ENCFF736WAN	H1-hESC	Stem_cells	Other	Other
ENCFF743TKC	chorionic villus	Placenta	Placenta	Placenta
ENCFF745LLC	colonic mucosa	Alimentary_canal	Large_intestine	Intestine
ENCFF745OSD	natural killer cell	Blood/Immune	Other	Other
ENCFF747CPR	thyroid gland	Endocrine	Thyroid	Thyroid
ENCFF748RAS	common myeloid progenitor, CD34-positive	Blood/Immune	Other	Other
ENCFF752OPF	pancreas	Endocrine	Pancreas	Pancreas
ENCFF752RGW	adrenal gland	Endocrine	Adrenal_gland	Adrenal_gland
ENCFF754HZY	ascending aorta	Cardiovascular	Aorta	Aorta
ENCFF756CJQ	heart left ventricle	Cardiovascular	Heart	Muscle
ENCFF758RFX	tibial artery	Cardiovascular	Other	Other
ENCFF760SLD	prostate gland	Endocrine	Prostate_gland	Prostate_gland
ENCFF769GJC	B cell	Blood/Immune	B_cell	Blood/Immune
ENCFF771IYF	mesendoderm	Stem_cells	Other	Other
ENCFF774ILR	skeletal muscle tissue	Muscle	Muscle	Muscle
ENCFF775WAI	esophagus muscularis mucosa	Alimentary_canal	Esophagus	Esophagus
ENCFF781HPH	testis	Testis	Testes	Testes
ENCFF791ENG	HUES6	Stem_cells	Other	Other
ENCFF800INE	B cell	Blood/Immune	B_cell	Blood/Immune
ENCFF800WID	heart right ventricle	Cardiovascular	Heart	Muscle
ENCFF801CRH	T-helper 17 cell	Blood/Immune	T-cell	Blood/Immune
ENCFF817RUV	muscle layer of colon	Alimentary_canal	Large_intestine	Intestine
ENCFF825GQZ	adipocyte	Adipose	Adipose	Adipose
ENCFF835AET	common myeloid progenitor, CD34-positive	Blood/Immune	Other	Other
ENCFF841QIW	gastrocnemius medialis	Muscle	Muscle	Muscle
ENCFF842DWY	small intestine	Alimentary_canal	Small_intestine	Intestine
ENCFF842GGX	CD4-positive, alpha-beta T cell	Blood/Immune	CD4_cell	Blood/Immune
ENCFF845PNV	stomach	Alimentary_canal	Stomach	Stomach
ENCFF850LVQ	foreskin fibroblast	Foreskin	Foreskin	Foreskin
ENCFF857GWJ	right atrium auricular region	Cardiovascular	Heart	Muscle
ENCFF859OVR	trophoblast cell	Stem_cells	Other	Other
ENCFF859TBL	naive thymus-derived CD4-positive, alpha-beta T cell	Blood/Immune	CD4_cell	Blood/Immune
ENCFF860DJQ	upper lobe of left lung	Lung	Lung	Lung
ENCFF865NBY	CD8-positive, alpha-beta T cell	Blood/Immune	CD8_cell	Blood/Immune
ENCFF878XQI	esophagus	Alimentary_canal	Esophagus	Esophagus
ENCFF879LXP	rectal smooth muscle tissue	Alimentary_canal	Large_intestine	Intestine
ENCFF881QVG	sigmoid colon	Alimentary_canal	Large_intestine	Intestine
ENCFF882JNM	heart right ventricle	Cardiovascular	Heart	Muscle
ENCFF882UPU	stomach smooth muscle	Alimentary_canal	Stomach	Stomach
ENCFF888VXA	common myeloid progenitor, CD34-positive	Blood/Immune	Other	Other
ENCFF890CXZ	body of pancreas	Endocrine	Pancreas	Pancreas
ENCFF890CZH	muscle of trunk	Muscle	Muscle	Muscle
ENCFF906ILB	HUES48	Stem_cells	Other	Other
ENCFF913WHK	endocrine pancreas	Endocrine	Pancreas	Pancreas
ENCFF915CJT	stomach smooth muscle	Alimentary_canal	Stomach	Stomach
ENCFF916TVI	neurosphere	Neuron	Nerve	CNS
ENCFF922YSW	thoracic aorta	Cardiovascular	Aorta	Aorta
ENCFF931QWM	foreskin fibroblast	Foreskin	Foreskin	Foreskin
ENCFF933YMH	heart left ventricle	Cardiovascular	Heart	Muscle
ENCFF940VOE	subcutaneous abdominal adipose tissue	Adipose	Adipose	Adipose
ENCFF941JYC	transverse colon	Alimentary_canal	Large_intestine	Intestine
ENCFF945WZJ	fibroblast of breast	Mammary	Breast	Mammary
ENCFF947OPX	adrenal gland	Endocrine	Adrenal_gland	Adrenal_gland
ENCFF949MXG	myoepithelial cell of mammary gland	Mammary	Mammary	Mammary
ENCFF960XAJ	spleen	Blood/Immune	Spleen	Blood/Immune
ENCFF967DNE	temporal lobe	CNS	Brain	CNS
ENCFF968UEB	common myeloid progenitor, CD34-positive	Blood/Immune	Other	Other
ENCFF969UYD	adrenal gland	Endocrine	Adrenal_gland	Adrenal_gland
ENCFF970IWL	gastrocnemius medialis	Muscle	Muscle	Muscle
ENCFF975MCQ	peripheral blood mononuclear cell	Blood/Immune	Mononuclear_cell	Blood/Immune
ENCFF984LNL	ascending aorta	Cardiovascular	Aorta	Aorta
ENCFF985HEE	liver	Liver	Liver	Liver
ENCFF987DRQ	pancreas	Endocrine	Pancreas	Pancreas
ENCFF988ZPL	naive thymus-derived CD4-positive, alpha-beta T cell	Blood/Immune	CD4_cell	Blood/Immune
ENCFF995ILL	heart left ventricle	Cardiovascular	Heart	Muscle
ENCFF999NTP	neural stem progenitor cell	Stem_cells	Other	Other
