# Supplementary material for: Epigenomics and genotype-phenotype association analyses reveal conserved genetic architecture of complex traits in cattle and human
Source: BMC Biol. 2020 Jul 3;18:80. doi: 10.1186/s12915-020-00792-6 (PMC7334855; doi:10.1186/s12915-020-00792-6)
Supplement: Supplementary file 5 — Additional file 5: Table S4. The summary list of WGBS samples. [file 12915_2020_792_MOESM5_ESM.xlsx]

## Sheet: Sheet1
Additional file 5: Table S4. The summary list of WGBS samples. TS: t-statistics
samples	tissue_name	Tissue_categories_for_TS	Big_class
Adipose_1	Adipose	Adipose	Adipose
Adipose_2	Adipose	Adipose	Adipose
Adipose_3	Adipose	Adipose	Adipose
Blood_1	Blood	Blood	Immune
Blood_2	Blood	Blood	Immune
Bone_1	Bone	Bone	Bone
Bone_2	Bone	Bone	Bone
Brain_1	Brain	Brain	Brain
Brain_2	Brain	Brain	Brain
Breast_1	Breast	Breast	Mammary
Breast_2	Breast	Breast	Mammary
Heart_1	Heart	Heart	Heart
Heart_2	Heart	Heart	Heart
Ileum_1	Ileum	Ileum	Ileum
Jejun_1	Jejun	Jejun	Jejun
Jejun_2	Jejun	Jejun	Jejun
Kidney_1	Kidney	Kidney	Kidney
Kidney_2	Kidney	Kidney	Kidney
Liver_1	Liver	Liver	Liver
Liver_2	Liver	Liver	Liver
Lung_1	Lung	Lung	Lung
Lung_2	Lung	Lung	Lung
macrophages_1	macrophages	macrophages	Immune
macrophages_2	macrophages	macrophages	Immune
macrophages_1	macrophages	macrophages	Immune
macrophages_2	macrophages	macrophages	Immune
Mammary_1	Mammary	Mammary	Mammary
Mammary_2	Mammary	Mammary	Mammary
Muscle_1	Muscle	Muscle	Muscle
Muscle_2	Muscle	Muscle	Muscle
Ovary_1	Ovary	Ovary	Ovary
Placenta_1	Placenta	Placenta	Placenta
Placenta_2	Placenta	Placenta	Placenta
Rumen_1	Rumen	Rumen	Rumen
Rumen_2	Rumen	Rumen	Rumen
Sperm_1	Sperm	Sperm	Sperm
Sperm_2	Sperm	Sperm	Sperm
Uterus_1	Uterus	Uterus	Uterus
WBC_1	WBC	WBC	Immune
WBC_2	WBC	WBC	Immune
